# Supplementary material for: The Peptide AWRK6 Alleviates Lipid Accumulation in Hepatocytes by Inhibiting miR-5100 Targeting G6PC
Source: Int J Mol Sci. 2023 Nov 9;24(22):16141. doi: 10.3390/ijms242216141 (PMC10671387; doi:10.3390/ijms242216141)
Supplement: Supplementary file 1 [file ijms-24-16141-s001.zip]

Archive with 1 entries (1 files):
- ijms-2663458-supplementary.pdf
